# Supplementary material for: Examining the Relationship between Toxoplasma gondii and Seropositivity and Serointensity and Depression in Adults from the United Kingdom and the United States: A Cross-Sectional Study
Source: Pathogens. 2021 Aug 29;10(9):1101. doi: 10.3390/pathogens10091101 (PMC8470860; doi:10.3390/pathogens10091101)
Supplement: Supplementary file 1 [file pathogens-10-01101-s001.zip]

Archive with 1 entries (1 files):
- pathogens-1305378-supplementary.pdf
